# Supplementary material for: Oligocene Termite Nests with In Situ Fungus Gardens from the Rukwa Rift Basin, Tanzania, Support a Paleogene African Origin for Insect Agriculture
Source: PLoS One. 2016 Jun 22;11(6):e0156847. doi: 10.1371/journal.pone.0156847 (PMC4917219; doi:10.1371/journal.pone.0156847)
Supplement: S7 Fig — Original FASTA file for molecular clock calibrations from [9]. (FASTA) [file pone.0156847.s007.FASTA]

>B2mi			CGAACRGARCTHGGRCAACCAGGATCCCTAATCGGAGACGATCAAATCTACAACGTTATCGTTACAGCCCATGCCTTCGTTATAATTTTCTTCATAGTAATGCCGATCATGATCGGTGGGTTTGGAAACTGATTAGTACCACTAATGCTAGGAGCACCAGATATGGCATTCCCACGAATAAACAACATGAGATTCTGACTACTACCACCGTCACTAACCCTACTACTCACTAGTAGAACCGTAGAAAGAGGGGCAGGAACGGGATGAACAGTATATCCCCCTCTAGCAAGAGGAATTGCACATGCCGGAGCATCAGTAGATCTAGCCATCTTCTCACTTCACTTGGCAGGAGTATCATCAATTCTGGGTGCAGTAAACTTCATCTCAACAACAATTAACATAAAACCAAAGAGCATAAAACCCGAACGAATCCCACTATTTGTTTGATCAGTTGCCATCACAGCCCTACTACTCTTACTATCGCTACCAGTACTGGCAGGAGCAATCACCATGCTATTAACCGATCGAAACCTAAACACATCCTTCTTTGACCCGGCAGGAGGGGGTGATCCAATCCTATACCAACACCTATTTTGATTCTTCGGACACCCTGAAGTGTATATCCTAATCCTACCAGGATTTGGCATAGTCTCCCACATCATCTGCCATGAAAGAGGGAAAAAGGAAGCATTTGGAAACCTAGGGATAATCTTTGCCATATTAGCAATCGGACTATTAGGATTTGTAGTATGGGCCCACCACATATTTACTGTAGGAATAGATGTTGATACACGAGCCTACTTTACATCAGCAACAATAATTATTGCTGTACCTACTGGAATTAAAATCTTCAGATGACTTGCGACTATATACGGAACCCGAATAACATACAGAGCAGCATGCCTTTGAGCGCTAGGATTCGTGTTCCTATCTACAAGACAGAGCATCACCAATTATAGAACAATTAATCTTCTTCCACGACCACGCACTAATAATCATATTAATAATCATTACAACAGTAATATACACAATAGTAAGAATTATCAAAAACAAGCAAACTAGACGATTTATCTTAGAAGGACAAATGATTGAAACCATCTGAACTATCGCACCAGCCATCATTTTAGTGTTCATCGCAATACCATCCCTGCGACTACTATACCTAATAGACGAAGTACACAACCCAGCACTAACCTTAAAAGCGGTAGGACACCAATGATACTGAAGCTACGAATACTCGGACTTCACAAAAATAGAATTTGATTCATACATAACAC------AAGAACAACAACCAAATACATTTCGTCTACTAGATACAGACAACCGAATTGTACTACCAATAAATTCACCAATCCGAATAATCGTAACAGCAGCAGACGTACTACACTCATGAACAGTACCAAGACTAGGGGTAAAAACAGACGCCACACCAGGACGACTAAATCAAGTGAGATTCTCAATCAACCGTCCTGGTATCCTATACGGACAGTGCTCAGAAATCTGTGGAGCAAACCATAGATTTATACCAATCACAATTGAAAGAGTAACGACAAACCAATTTATTAACTGAGTATCAAAGATAAGAGATTCATCAGATGACTGAAAGCAAGTAacgcctggctgagggtcggcctttaaagaaccaactgggcccgccg---ccgcctg-----agggc-------gcgggcccgaggctgagggcacgg--tggcctccac------gcgaggtcgctcgacgcccttgaaga-acaccag-agcgccgccgtggacagacgcgccctccggcgcccggcttgaggaagggggattgacatcccgccgcttgaacga---aagagccgggcgcgagagttagcagg--tctctgcaagcgaggg---cgactgcggctgctccacg
>X2mi			CGAACRGARCTHGGRCAACCAGGATCCTTAATCGGAGATGATCAAATCTACAACGTTATCGTTACAGCCCATGCTTTCGTTATAATTTTCTTCATAGTAATACCGATTATGATCGGTGGGTTTAGAAACTGATTAGTACCACTAATGCTAGGAGCACCAGATATMGCATTCCCACGAATAAACAACATGAGATTTTGATTATTACCACCGTCACTAACACTACTACTTACCAGTAGAACTGTAGAAAGAGGGGCAGGAACGGGATGAACAGTTTATCCTCCCCTTGCAAGAGGAATTGCACATGCCGGAGCATCCGTAGACTTAGCCATCTTCTCACTTCACTTGGCAGGAGTATCATCCATCCTAGGTGCAGTAAACTTCATCTCAACAACAATTAACATAAAGCCAAAAAGCATAAAGCCCGAACGAATCCCACTATTTGTTTGATCAGTTGCCATYACGGCCCTGCTACTTTTACTTTCACTACCAGTACTGGCAGGAGCAATCACTATATTATTAACTGACCGAAATCTAAACACATCTTTCTTTGACCCAGCAGGAGGGGGAGACCCAATCCTATACCAACACCTATTTTGATTCTTCGGACACCCTGAAGTGTATATCCTAATCCTACCAGGATTTGGTATAGTCTCTCACATTATCTGCCATGAGAGAGGGAAAAAGGAAGCATTTGGAAACCTTGGGATAATCTTTGCCATACTAGCAATTGGACTATTAGGATTTGTAGTATGAGCMCATCACATGTTTACTGTAGGAATAGACGTTGATACACGAGCTTACTTTACATCAGCAACAATAATCATTGCCGTGCCTACAGGAATTAAAATCTTCAGATGACTTGCAACTATATACGGAACCCGCATAACATACAGAGCAGCATGCCTTTGAGCGCTAGGATTCGTGTTCCTATCTACAAGACAGAGCATCACCAATTATAGAACAACTAATCTTCTTCCACGACCACGCACTAATAATCATATTAATAATCATTACAACAGTAATATACACAATAGTAAGAATTATCAAAAACAAGCAAACTAGACGATTCATCTTAGAAGGACAAATGATTGAAACAATCTGAACTATCGCACCAGCCATCATTTTGGTGTTCATCGCAATACCTTCCCTACGATTACTATACCTAATAGACGAAGTACACAACCCAGCACTAACCTTAAAAGCGGTAGGACACCAATGATACTGAAGCTACGAATACTCGGACTTCACAAAAATAGAATTTGATTCATACATAACAC------AAGAACAACAACCAAATACATTTCGCCTACTAGATACAGACAACCGAATTGTACTACCAATAAACTCACCAATCCGAATAATTGTAACAGCAGCAGACGTTCTACACTCATGAACAGTACCAAGACTAGGGGTAAAAACAGACGCCACACCAGGACGACTAAATCAAGTGAGATTCTCAATCAACCGCCCTGGCATCCTATACGGACAGTGCTCAGAAATCTGTGGAGCAAATCATAGATTTATACCAATCACAATTGAAAGAGTAACGACAAACCAATTTATTAACTGAGTATCAAAGATAAGAGATTCATCAGATGACTGAAAGCAAGTAacgcctggctgagggtcggcctttaaagaaccaactgggcccgccg---ccgcctg-----agggc-------gcgggcccgaggctgagggcacgg--tggcctccac------gcgaggtcgctcgacgcccttgaaga-acaccag-agcgccgccgtggacagacgcgccctccggcgcccggcttgaggaagggggattgacatcccgccgcttgaacga---aagagccgggcgcgagagttagcagg--tctctgcaagcgaggg---cgactgcggctgctccacg
>746171			CGAACAGAACTAGGGCAGCCAGGATCNTTAATTGGAGATGACCAAATCTACAACGTTATCGTCACAGCCCATGCTTTCGTCATAATTTTCTTCATAGTAATACCGATCATAATCGGTGGGTTTGGAAACTGACTAGTGCCACTCATACTAGGAGCACCAGACATAGCATTCCCACGAATGAACAACATAAGATTCTGATTACTACCACCATCATTAACCCTATTACTTACTAGTAGAACCGTAGAAAGAGGTGCAGGAACAGGCTGAACAGTATATCCCCCTCTTGCAAGAGGAATTGCACATGCCGGAGCATCCGTAGATTTAGCCATCTTCTCACTCCACCTTGCAGGAGTATCGTCCATTCTAGGTGCAGTAAACTTTATCTCAACAACAATTAACATAAAGCCAAAAAACATGAAACCTGAACGAATCCCCCTATTTGTCTGATCAGTTGCCATCACAGCCCTACTACTATTACTATCACTACCAGTACTAGCTGGAGCAATCACCATATTATTAACCGATCGAAACTTAAACACGTCTTTCTTTGATCCAGCAGGAGGGGGAGATCCAATCCTATACCAACACCTATTTTGATTCTTCGGACACCCTGAAGTATACATTCTCATCCTACCAGGATTTGGTATAATCTCCCACATTATCTGCCACGAAAGAGGGAAAAAGGAAGCATTTGGAAATCTAGGAATAATTTTTGCCATGTTAGCAATTGGACTATTAGGCTTCGTAGTATGAGCACACCATATGTTCACTGTAGGGATAGATGTTGATACACGAGCTTACTTTACATCAGCAACAATAATCATTGCTGTTCCCACCGGAATTAAGATCTTCAGATGACTTGCAACCATATATGGAACCCGCATAACATACAGAGCAGCCTGCTTATGAGCACTAGGATTTGTATTCNTATCTGCAAGACAGAGCATCACCAATTATTGAACAACTAATCTTCTTTCACGACCACGCACTAATAATCATACTAATAATCATTACAACAGTAATATATACAATAGTAAGAATTATCAAAAACAAGCAAACCAGACGATTCATCCTAGAAGGACAAATAATTGAAACAATCTGAACCATTGCACCAGCCATCATTCTGGTGTTCATCGCAATACCATCACTACGACTACTATACTTAATGGACGAAGTACACAGCCCAGCACTAACCTTAAAAGCGGTAGGACACCAATGATACTGAAGCTACGAATACTCAGACTTTACAAAAATAGAATTCGACTCATACATAACAC------AAGAACAACAACCAAATACATTTCGCCTTCTAGACACAGATAACCGAATTGTACTACCAATAAATTCACCAATCCGAATAATCGTAACAGCAGCAGACGTACTACACTCATGAACAGTACCTAGACTAGGAGTAAAAACAGACGCCACGCCAGGACGACTAAATCAAGTGAGATTTTCAATCAACCGCCCTGGTATCCTATACGGACAGTGCTCAGAAATCTGCGGAGCAAACCACAGATTTATACCAATCACAATCGAAAGAGTAACAACTAACCAATTTATTAATTGAGTATCAAAGATAAAAGATTCATCAGATGACTGAAAGCAAGTAacgcctggctgagggtcggcctt--aagaaaccactgggcccgccg---ccgcttg-----aggct-------gcgggcccgaggctgagggcacgg--ggacctccac------gcgaggtcgcgcgacgcccttgaaga-acatctg-agcgccgccgtggacagacgcgccctccggcgcccggcttga-aaagcgggattgacatcccgccgcttgaacga-----gagccgggcgcgagag-tagcagg--tctctgcaagcgaggg---cgactgcggctgttccacg
>746185
CGAACAGAACTTGGACAGCCAGGGTCCCTAATTGGAGATGACCAAATCTACAACGTTATCGTCACAGCCCATGCCTTCGTTATAATTTTCTTCATAGTAATGCCGATCATAATTGGTGGGTTTGGAAACTGATTAGTACCGCTTATACTAGGAGCACCAGACATAGCATTCCCACGAATGAACAACATGAGATTTTGACTGCTACCCCCATCACTAACCCTGCTACTTACTAGTAGAACCGTAGAAAGAGGTGCAGGAACAGGCTGAACAGTTTATCCCCCTCTTGCAAGAGGGATTGCACATGCCGGAGCATCCGTAGACCTGGCCATCTTCTCGCTACACCTTGCAGGAGTATCATCCATCCTAGGTGCAGTAAACTTTATCTCAACAACGATTAATATAAAGCCAAAAAACATAAAACCCGAACGAATCCCTCTATTTGTTTGGTCAGTTGCTATCACGGCCCTTCTTCTTCTACTATCCCTACCAGTGTTGGCAGGAGCAATCACTATGCTACTAACTGATCGAAACCTAAACACATCTTTCTTCGACCCAGCAGGAGGGGGAGACCCAATCCTATATCAACATCTATTTTGATTCTTCGGACACCCTGAAGTGTATATCCTCATTCTACCTGGATTCGGTATGGTCTCCCACATCATTTGCCACGAAAGAGGGAAAAAGGAAGCATTTGGAAACCTGGGAATAATCTTTGCCATATTAGCGATCGGACTATTAGGCTTCGTAGTATGAGCACATCACATGTTCACTGTAGGAATAGACGTCGACACACGAGCTTACTTTACATCAGCAACAATGATTATTGCCGTGCCCACTGGAATTAAGATCTTTAGATGACTTGCAACTATATACGGAACCCGCATAACATACAGAGCAGCATGCCTATGAGCGCTAGGGTTTGTATTCNTATCTTCAAGACAGAGCATCGCCAATTATAGAACAACTAATCTTCTTCCACGACCACGCACTAATAATTATATTAATAATTATCACAACAGTAATATACACAATAGTTAGAATTATCAAAAATAAACAAACCAGACGATTCATCCTAGAAGGACAAATAATTGAAACCATCTGAACTATTGCACCAGCCATCATTCTTGTATTTATCGCAATACCATCATTACGACTACTATATCTAATAGATGAAGTACATAACCCAGCACTAACTCTAAAAGCAGTCGGACACCAATGATACTGAAGCTATGAATACTCAGATTTCACAAAAATAGAATTTGATTCATACATAACAC------AAGACCAACAAACAAACACCTTTCGCTTATTAGACACAGACAACCGAATTGTATTACCAATAAACTCACCAATCCGAATAATTGTAACAGCAGCAGACGTATTGCACTCTTGGACAGTACCAAGACTAGGGGTAAAAACAGATGCCACCCCAGGACGACTAAACCAAGTGAGATTCTCAATTAACCGACCTGGTATTTTATACGGACAATGCTCAGAAATCTGTGGAGCAAACCACAGATTCATACCAATCACAATTGAAAGCGTAACAACAAACCAATTCATTAATTGAGTATCAAAGATAAGAGATTCATCAGATGACTGAAAGCAAGTAacgcctggctgagggtcggcctt--gagaacccactgggcccgccg---cctcttg-----aggct-------gcgggcccgaggctgagggcacgg--tgacctccac------gcgaggtcgcgcgacgcccttgaaga-acacctg-agcgccgccgtggacagacgcgccctccggcgcccggcttga-aaagcgggattgacatcccgccgcttgaacga-----gagccgggcgcgagag-tagcagg--tctctgcaagcgaggg---cgactgcggctgctccacg
>Mic00205b
CGAACAGAGCTTGGACAACCAGGATCCTTAATTGGAGATGACCAAATCTACAACGTTATCGTTACAGCCCATGCCTTCGTCATAATTTTCTTCATAGTAATACCGATCATGATTGGGGGGTTCGGAAACTGATTAGTACCACTTATATTAGGAGCACCAGATATAGCATTCCCACGAATGAACAACATAAGATTCTGATTACTACCCCCATCACTAACACTACTACTCACCAGTAGAACAGTAGAAAGAGGTGCAGGAACAGGTTGAACAGTTTACCCCCCTCTTGCAAGAGGAATTGCCCATGCCGGAGCATCCGTAGACTTAGCCATTTTCTCGCTCCATCTAGCAGGGGTGTCATCCATTCTAGGGGCAGTAAACTTTATCTCAACAACAATTAACATAAAACCAAAAAGYATAAAACCTGAACGAATCCCACTATTCGTCTGATCAGTTGCCCTTACWGCTCTACTACTACTCCTGTCACTACCAGTGCTGGCAGGAGCAATCACCATGCTATTAACCGATCGAAACCTAAACACATCCTTCTTTGACCCAGCAGGGGGAGGTGATCCAATCCTATACCAACACTTATTTTGATTCTTCGGACACCCTGAAGTATACATTCTCATCCTACCGGGATTTGGTATAGTATCACACATTATCTGCCACGAAAGAGGTAAAAAGGAAGCATTTGGAAACCTAKGAATAATTTTCGCCATACTAGCWATTGGSCTATTAGGATTCGTGGTGTGAGCACACCACATGTTCACTGTAGGAATAGACGTTGATACACGGGCCTACTTTACATCTGCAACAATAATCATTGCTGAGCCTACAGGAATTAAAATCTTCAGATGACTCGCAACTATGTACGGAACCCGCACAATCTACCGAGCAGCATGCCTATGAGCGCTAGGATTCGTGTTCCTATCTACAAGACAGAGCATCACCAATTATAGAACAACTGATCTTCTTCCACGATCATGCACTAATAATCATATTAATAATTATTACAACAGTAATATACACCATAATCAGAATCATTAAAAATAAACAAACTAGACGATTCATCCTAGAAGGACAAATAATCGAAACTGTATGAACCATTGCACCAGCCATTATCCTGGTATTCATCGCAATACCATCACTACGACTACTATATTTAATAGATGAAGTACACAACCCAGCACTAACACTAAAAGCAGTAGGACATCAATGATACTGAAGCTATGAATACTCAGATTTCACAAAAATAGAATTCGACTCATACATGAGCC------AAGAGCAACAACCAAACACATTCCGACTACTAGACACAGACAACCGAATTGTACTACCAATAAACTCACCAATCCGAATGATCGTAACAGCAGCAGATGTACTACACTCCTGAACAGTGCCAGGATTAGGAGTAAAAACGGACGCAACACCAGGACGACTAAATCAAGTGAGATTCTCAATCAACCGACCTGGCATCCTATATGGACAATGCTCAGAAATCTGCGGGGCAAACCACAGTTTCATACCAATCACAATTGAAAGAGTAACAACAAACCAATTCATTAACTGGGTATCAAAGATAAGAGATTCATCAGATGACTGAAAGCAAGTAacgcctggctgagggtcggcctc-aaagaacccactgggcccgccg--cccgcttg-----aggcg-------gcgggcccgaggctgagggcacgg--gcgcctccac------gcgaggtcgctcgacgcccttgaaga-gaaccag-agcgccgccgtgggcagacgcgccctccggcgcccggcttgg-aaagggggactgacatcccgccgcttgaacga---aggagccgggcgcgagagttagcaggtctctctgcaagcgaggg---cgactgcggctgctgcacg
>E2P			CGAACRGARCTHGGRCAACCAGGATCTCTGATTGGAGACGACCAAATCTATAACGTCATTGTTACAGCTCACGCCTTCGTCATAATTTTCTTCATAGTAATACCAATCATAATTGGTGGATTCGGAAATTGATTAGTACCACTAATACTAGGAGCACCAGATATGGCATTCCCTCGAATAAACAACATAAGATTCTGACTACTACCACCATCTCTAACTCTTCTTCTCACTAGCAGAACTGTAGAAAGAGGTGCAGGGACAGGTTGAACCGTTTACCCTCCCCTAGCTAGAGGAATTGCACACGCTGGAGCATCTGTAGACTTAGCGATCTTCTCACTACACCTTGCAGGAGTATCATCCATCCTTGGAGCAGTAAACTTCATTTCAACAACTATCAACATAAAACCAAAAAACATAAAGCCCGAACGAATTCCGCTGTTTGTATGATCAGTTGCTATCACAGCACTACTCCTATTGCTATCACTACCAGTACTAGCAGGAGCCATCACCATACTACTAACCGATCGAAACCTAAACACATCCTTTTTCGATCCAGCAGGAGGTGGAGACCCAATTCTATACCAACACCTATTCTGATTCTTCGGACACCCTGAAGTGTATATTCTCATCCTACCAGGATTCGGTATAATCTCCCACATCATTTGCCACGAAAGAGGAAAAAAGGAAGCATTTGGAAACCTAGGAATAATCTTTGCCATGCTAGCAATTGGGCTACTAGGCTTCGTAGTATGAGCACACCACATATTCACAGTAGGAATAGATGTAGACACACGGGCCTACTTTACATCCGCAACAATAATTATTGCTGTACCAACAGGAATTAAAATCTTCAGCTGACTCGCAACCTTATACGGAACCCGCATAACATATAGAGCCGCTTGCTTATGAGCCCTAGGATTCGTATTCTTATCTTCAAGACAGAGCATCGCCTATCATAGAACAACTGATCTTCTTCCACGACCACGCCCTAATAATTATGCTAATAATTATCATAGCTGTAATATACACAATAATTAGAATTATCCAAAATAAACAAACCAGACGATTCATCCTAGAAGGACAAATACTCGAAACCATGTGAACCATTGCTCCCGCTATCATTCTAGTATTCATTGCAATACCCTCCCTACGACTACTATACCTAATAGATGAAGTACACAACCCCGCATTAACACTAAAAGCAGTCGGACACCAATGATACTGAAGATATGAATACTCGGATTTCACAAAACTAGAATTCGACTCATACATAACAC------AAGACCAACAAATAAATACATTCCGCCTCCTAGACACAGACAACCGAATCGTACTACCAATAAACTCACCAACCCGAGTAATCGTAACAGCAGCAGATGTCCTACATTCATGAACAGTCCCAAGATTAGGAGTAAAAACAGACGCAACACCAGGACGACTAAATCAAGTAAGATTCTCAATCAACCGTCCTGGTATTTTATACGGACAATGCTCAGAAATCTGTGGAGCAAACCACAGATTCATACCAATCACAATTGAAAGAGTATCAACAAATCAATTCATTAACTGAGTATCAAAAATAAGAGATTCATCAGATGACTGAAAGCAAGTAacgcctggctgagggtcggcccaacaaagacccactgggcccgccg------cctgccgcgaggcagcggcgggcgggcccgaggctgagggcacgt--gcgcccccctccaagagggaggtcgctcgacgctctttaaga-actcggc-cgcgccgccgtggacggacgcgccctccggcgcccggcttga-aagcggga---gacatcccgccgcttgaacgacactagagccgggcgcgagtg------ca---ttctgctatcgaggg-------cccgatcaatccacg
>K2Aa			CGAACRGARCTHGGRCAACCAGGATCTCTAATTGGGGACGACCAAATCTACAACGTTATCGTAACAGCCCACGCCTTCGTTATAATTTTCTTCATAGTAATACCAATCATAATTGGAGGGTTTGGAAACTGATTAGTACCACTAATACTAGGAGCACCAGACATAGCATTCCCACGAATAAACAACATAAGATTTTGACTACTCCCGCCCTCACTAACCCTTCTTCTCACTAGTAGAACCGTAGAAAGCGGTGCAGGAACAGGTTGAACAGTATACCCACCGCTTGCAAGAGGAATTGCACACGCCGGGGCATCTGTAGACTTAGCCATCTTCTCCCTACACTTAGCAGGAGTATCATCTATCCTAGGAGCAGTAAACTTTATTTCAACAACAATCAACATAAAACCAAAAAACATAAAACCTGAACGAATCCCACTATTCGTATGATCAGTTGCCATCACAGCCCTACTCCTCCTCCTATCCCTACCAGTACTAGCAGGAGCAATCACCATGCTGCTAACCGATCGTAACCTAAACACCTCATTCTTTGACCCAGCAGGAGGGGGAGACCCAATTCTATACCAACATTTATTTTGATTCTTCGGACACCCAGAAGTATATATTCTCATCCTACCAGGATTTGGAATAATCTCCCACATCATCTGCCATGAAAGAGGGAAAAAGGAAGCATTCGGAAATCTAGGAATAATTTTCGCCATACTAGCAATTGGCCTACTAGGATTTGTAGTATGAGCACACCACATATTCACAGTAGGAATGGACGTAGACACACGAGCCTATTTTACATCCGCAACAATAATCATTGCCGTGCCAACAGGAATTAAAATCTTTAGATGACTTGCAACTATATACGGAACCCGCATAACCTATAGAGCAGCTTGCTTGTGAGCCTTAGGATTTGTATTCTTATCTACAAGACAGAGCATCGCCAACCATAGAACAATTAATCTTCTTTCATGACCACACCCTAATAATTATACTAATAATTATCACAACAGTAATATACACCATAATCAGAATTATACAAAATAAACAAACCAGACGATTCATCCTAGAAGGCCAAATAATCGAAACTGTCTGAACCATTGCTCCAGCAATCATCCTTGTATTCATCGCCATACCCTCCCTACGACTACTGTATCTAATAGATGAAGTACACAACCCAGCCTTAACACTAAAAGCAGTAGGACACCAATGATACTGAAGCTATGAATATTCAGACTTCACAAAGCTAGAGTTCGACTCATACATAGTAC------AAGACCAACAAACAGACCTATTCCGACTACTAGACACAGATAATCGAATTGTACTACCGATCAACTCGCCGACTCGAATAATCGTCACAGCAGCAGATGTCCTACACTCCTGAACAGTGCCAAGACTGGGAGTAAAAACAGATGCCACACCAGGCCGACTTAACCAAGTAAGATTCTCAATCAACCGCCCTGGTATATTATACGGACAGTGCTCAGAAATCTGCGGGGCAAATCACAGATTCATACCCATCACAATCGAAAGAGTAACCACAAATCAATTCATTAATTGAGTATCAAAGATAAGAGATTCATCAGATGACTGAAAGCAAGTAacgcctggctgagggtcggcctt--ctgaacccactgggcccgcgt----cgccgagaagtcggtg-------gcgggcccgaggctgagggcacgc--gctcctcctc------gtgaggtcgcgcgacgcccttcaaga-aaacgac-cgcgccgccgtggacagacgcgccctccggcgcccggcttga-aagcgggagacgatatcccgcagcttgaacgaaaacagagccgggcgcgagag-aagcagg--actctgcaagcgaggg---caacggcggctgttccacg
>Ms			CGAACAGAACTTGGACAACCAGGATCCCTAATTGGAGACGATCAAATCTACAACGTCATCGTCACAGCCCATGCTTTCGTAATGATCTTCTTCATAGTAATACCAATCATGATTGGAGGATTCGGAAACTGATTAGTACCGCTAATATTAGGAGCACCAGACATAGCATTCCCACGAATAAACAACATAAGATTTTGATTATTACCACCATCACTAACTCTTCTTCTTACTAGTAGAACAGTAGAAAGTGGTGCAGGAACAGGATGAACAGTGTACCCTCCCCTTGCAAGAGGAATTGCTCACGCCGGAGCATCAGTAGACCTAGCCATCTTCTCGCTACACTTAGCAGGAGTATCATCCATCCTAGGAGCAGTAAATTTCATTTCAACAACAATCAACATGAAACCAAAAAGCATAAAGCCCGAACGAATCCCCCTATTCGTATGATCAGTTGCCATCACGGCTCTGCTGCTCCTTCTATCACTACCAGTACTAGCAGGAGCAATCACAATACTATTAACCGACCGAAACTTAAACACATCCTTCTTCGACCCAGCAGGAGGTGGAGACCCAATCCTATATCAACACTTATTTTGATTCTTCGGACACCCTGAAGTATACATTTTAATCCTACCAGGATTTGGTATAATCTCCCACATTATTTGTCACGAAAGAGGTAAAAAGGAAGCCTTTGGAAACCTGGGAATAATCTTTGCCATACTAGCAATTGGACTACTAGGATTTGTAGTATGAGCACATCACATGTTCACAGTAGGTATAGACGTTGATACACGAGCCTACTTTACATCAGCAACAATAATTATCGCAGTACCAACGGGAATTAAAATCTTCAGATGACTTGCAACCATATACGGAACTCGAATAACTTACAGAGCAGCATGCCTATGGGCCCTAGGATTTGTATTCCTATCTACAAGACAGAGCATCACCTATTATAGAGCAACTAATCTTCTTCCACGACCATGCCCTAATAATCATACTAATAATTATCACAACAGTCATATACACAATAATTAGAATTATTCAAAACAAACAAACTAGACGATTCATCTTAGAAGGCCAAATAATTGAAACCATCTGAACCATTGCACCAGCAATCATCTTGGTGTTCATTGCAATGCCTTCCCTACGACTATTATATCTAATGGATGAAGTACACAACCCAGCACTAACATTAAAAGCAGTAGGACACCAATGATATTGAAGATATGAATACTCAGATTTCACAAAGCTAGAATTTGACTCATACATAGCAC------AAGATCAACGAGAAGATACATTCCGCCTACTAGATACAGACAACCGAATTGTATTACCAACAAACTCACCAGTTCGAATAATCGTAACGGCAGCGGACGTGCTGCACTCCTGAACAGTACCAAGCTTAGGAGTTAAAACAGACGCCACACCAGGCCGACTAAACCAAGTAAGATTCTCAATCAATCGACCAGGCCTGCTATATGGGCAATGCTCAGAAATTTGTGGAGCAAATCACAGATTCATGCCAATCACAATTGAAAGAGTAACAACAAATCAATTCATTAACTGAGTATCAAAGGTAAGAGACTCATCAGATGACTGAAAGCAAGTAacgcctggctgagggtcggcctt--ctgaacacactgggcccgccg------ctta-----tagct-------gcgggcccgaggatgagggcacgc--gcgcctccac------gcgaggtcgcgcgacgctcttgaaga-caaccac-cgcgccgccgtgggcagacgcgccctccggcgcccggcttgaaaaggggga---gatatcccgc--------cgacacgagagccgggtgcgagag-tagcagg--tctctgcaagcgaggg---caacggcggctgctccacg
>dka64			CGAACAGAACTTGGACAACCAGGATCCCTAATTGGAGACGATCAAATCTACAACGTCATCGTCACAGCCCATGCCTTCGTAATGATCTTCTTTATAGTAATACCAATCATGATTGGAGGATTCGGAAACTGACTAGTACCGCTAATATTAGGAGCACCAGACATAGCATTCCCCCGAATAAACAACATAAGATTTTGATTATTACCACCATCACTAACTCTTCTTCTTACTAGTAGAACAGTAGAAAGTGGTGCAGGAACAGGATGAACAGTGTACCCTCCCCTTGCAAGAGGAATTGCTCACGCCGGAGCATCAGTAGACCTAGCCATCTTCTCACTACACTTAGCAGGAGTATCATCCATCCTAGGAGCAGTAAATTTCATTTCAACAACAATCAACATGAAACCAAAAAACATAAAACCCGAACGAATCCCCCTATTCGTATGATCAGTTGCCATCACGGCCCTCCTACTCCTCCTATCACTACCAGTACTAGCAGGAGCAATTACAATACTATTAACCGACCGAAACCTAAACACATCCTTCTTCGACCCAGCAGGAGGTGGAGACCCAATCCTATATCAACACTTATTTTGATTCTTCGGACACCCTGAAGTATACATTTTAATCCTACCAGGATTTGGTATAATCTCCCACATTATTTGTCACGAAAGAGGTAAAAAGGAAGCCTTTGGAAACCTGGGAATAATCTTTGCCATACTAGCAATCGGACTACTAGGATTTGTAGTATGAGCACATCACATGTTCACAGTAGGGATAGACGTTGATACACGAGCCTACTTTACATCAGCAACAATAATCATTGCAGTACCAACGGGAATTAAAATCTTCAGATGACTTGCAACCATATACGGAACCCGAATAACCTATAGAGCAGCATGTCTATGGGCCCTAGGATTTGTATTCCTATCTACAAGACAGAGCATCACCTATTATAGAGCAACTAATCTTCTTCCACGACCATGCCCTAATAATCATACTAATAATTATCACAACAGACGTATACCCAATATTTAGAATTATTCAAAACAAACAAACTAGACGATTCATCTTAGAAGGCCAAATAATTGAAACCATCTGAACCATTGCACCAGCAATCATCTTGGTGTTCATTGCAATGCCTTCCCTACGACTATTATATCTAATGGATGAAGTACACAACCCAGCACTAACATAAAAAGCAGTAGGACACGAATGATATTGAAGATATGAATACTCAGATTTCACAAAGCTAGAATTTGACTCATACTTAGCAC------AAGATCAACGAGAAGATACATTCCGCCTACTAGATACAGACAACCGAATTGTATTACCAACAAACTCACCAGTTCGAATAATCGTAACGGCAGCGGACGTGCTGCACTCCTGAACAGTACCAAGCTTAGGAGTTAAAACAGACGCCACACCAGGCCGACTAAACCAAGTAAGATTCTCAATCAATCGACCAGGCCTGCTATATGGGCAATGCTCAGAAATTTGTGGAGCAAATCACAGATTCATGCCAATCACAATTGAAAGAGTAACAACAAATCAATTCATTAACTGAGTATCAAAGGTAAGAGACTCATCAGATGACTGAAAGCAAGTAacgcctggctgagggtcggcctt--ctgaacacactgggcccgccg------ctta-----tagct-------gcgggcccgaggatgagggcacgc--gcgcctccac------gcgaggtcgcgcgacgctcttgaaga-caaccac-cgcgccgccgtgggcagacgcgccctccggcgcccggcttgaaaaggggga---gatatcccgc--------cgacacgagagccgggtgcgagag-tagcagg--tctctgcaagcgaggg---caacggcggctgctccacg
>Mj			CGAACAGAACTTGGACAACCAGGATCCTTAATCGGAGACGACCAAATCTACAACGTCATCGTTACAGCTCACGCTTTCGTAATGATCTTCTTCATAGTAATACCAATCATGATTGGAGGATTCGGAAACTGACTAGTACCGCTAATATTAGGAGCACCAGACATAGCATTCCCACGAATAAACAACATAAGATTCTGATTATTACCACCATCATTAACTCTTCTTCTCACTAGTAGAACAGTAGAAAGTGGTGCAGGAACAGGATGAACAGTATACCCACCCCTTGCAAGAGGAATTGCTCACGCCGGAGCATCAGTAGATCTAGCAATCTTCTCATTACACTTAGCAGGAGTATCATCCATCCTAGGAGCAGTAAACTTTATTTCAACAACAATCAACATGAAACCAAAAAACATAAAACCCGAACGAATCCCCTTATTCGTATGATCAGTTGCCATCACGGCTCTCCTACTCCTCCTATCACTACCAGTACTAGCAGGAGCAATCACAATACTATTAACTGACCGAAACCTAAACACATCCTTCTTTGATCCAGCAGGAGGTGGAGACCCAATCCTATACCAACACTTATTTTGATTCTTCGGACACCCTGAAGTATATATCTTAATCCTACCAGGATTCGGTATAATTTCCCACATTATTTGTCACGAAAGAGGTAAAAAGGAAGCCTTCGGAAACCTGGGAATAATTTTCGCCATATTAGCAATCGGATTACTAGGATTTGTAGTATGAGCACACCATATGTTCACAGTAGGAATAGACGTTGATACACGAGCCTACTTTACATCAGCAACAATAATCATTGCAGTACCTACGGGGATTAAAATCTTCAGATGACTTGCAACAATATACGGAACCCGAATAACTTATAGAGCAGCATGCCTATGAGCCCTAGGATTTGTATTCCTATCTACAAGACAGAGCATCCCCTATTATAGAACAGCTAATCTTCTTCCATGACCATGCCCTAATAATCATACTAATAATCATCACAACAGTAATATATACAATAGTTGGAATCATCCAAAATAAACAAACCAGCCGCTTCATCTTGGAAGGACAAATAATTGAAACCGTATGAACCATTGCACCAGCCATCATTTTAATCTTCATCGCCATACCATCACTACGCCTACTATACCTAATAGACGAAGTACACAACCCAGCCTTAACACTAAGGGCAGTAGGACACCAATGGTACTGAAGATATGAATACTCAGACTTCACAAAACTAGAATTCGACTCATACATAACCC------AAGATCAACAAGAAAATACATTCCGCCTACTAGATACGGACAACCGAATTGTACTACCAATAAATTCACCAACCCGCATAATTGTAACAGCAGCAGACGTACTACATTCCTGAACAGTACCAAGCCTGGGGGTAAAGACAGACGCAACCCCGGGACGATTAAACCAAGTAAGATTCTCAATTAATCGTCCTGGTATTCTCTACGGACAATGCTCAGAAATTTGTGGAGCAAACCATAGATTCATACCAATCACGATCGAAAGAGTATCAACAAGCCAATTTATTAACTGAGTATCAAAGATAAGAGACTCATCAGATGACTGAAAGCAAGTAacgcctggctgagggtcggcctt--ctgaacacactgggcccgccg------ctta-----tagct-------gcgggctcgaggatgagggcacgc--gcgcctccac------gcgaggtcgcgcgacgctcttgaaga-caaccac-cgcgccgccgtgggcagacgcgccctccggcgcccggcttgaaaaggggga---gatatcccgc--------cgacacgagagccgggtgcgagag-tagcagg--tctctgcaagcgaggg---caacggcggctgctccacg
>dka143			CGAACAGAACTTGGACAACCGGGATCCCTAATTGGAGATGACCAAATCTACAACGTCATCGTCACCGCTCATGCCTTTGTAATAATTTTCTTCATAGTAATACCAATCATGATTGGGGGATTCGGAAACTGACTAGTACCACTCATATTAGGAGCACCAGACATAGCTTTCCCACGAATAAACAACATAAGATTCTGATTACTACCACCATCACTGACCCTTCTTCTCACTAGTAGAACAGTAGAAAGCGGTGCAGGAACAGGATGGACAGTATACCCCCCTCTCGCGAGAGGGATTGCCCATGCCGGAGCATCCGTAGATCTAGCCATCTTCTCCCTACACCTAGCAGGTGTATCCTCCATCCTAGGAGCAGTAAATTTTATTTCAACAACAATCAACATGAAACCAAAAAGCATAAAACCTGAACGAATCCCTCTATTCGTATGATCAGTTGCCATCACAGCCCTACTACTGCTATTATCGCTACCCGTACTAGCAGGAGCAATCACAATACTACTAACTGACCGAAACCTCAATACATCCTTCTTCGACCCAGCAGGAGGGGGAGACCCAATCCTATATCAACACTTATTTTGATTCTTCGGACACCCTGAAGTATATATCCTAATTCTACCTGGATTCGGTATAATCTCACACATCATTTGTCACGAAAGAGGCAAAAAGGAAGCCTTCGGAAACCTAGGAATAATTTTTGCTATACTAGCAATCGGACTACTAGGTTTCGTAGTATGAGCACATCACATATTTACAGTAGGAATAGATGTTGACACACGAGCCTATTTTACATCAGCAACAATAATCATCGCAGTACCAACAGGAATCAAAATCTTCAGATGACTCGCAACAATATACGGAACTCGAATAACCTACAGAGCAGCATGCCTATGAGCCCTAGGATTCGTATTTCTATCTCCAAGACAGAGCATCACCAATCATAGAACAGTTAATCTTTTTCCACGACCATGCCCTAATAATCATACTAATAATCACTACCACAGTCATGTACACAATAACCAGAATCATTCAAAATAAACAAACAAGCCGATACATCCTAGAAGGACAAATGATTGAAACCCTATGAACCATTGCACCAGCAATCATCCTAGTATTTATTGCAATACCATCCCTTCGGCTACTATACCTAATAGATGAAGTACACAACCCCGCCCTAACACTAAAAGCAGTAGGTCACCAATGATATTGAAGATATGAATATTCCGACTTTACAAAACTAGAATTCGATTCATATATAACAC------AAGAGCAACAAACAGACACATTTCGGCTCCTAGATACAGACAACCGAATTGTCCTACCAATAAACTCGCCAACCCGAATAATCGTTACAGCAGCAGACGTACTGCATTCATGAACAGTGCCAAGCCTAGGAGTAAAAACAGACGCTACCCCAGGACGACTAAACCAAATCAGATTCTCAATCAACCGACCAGGTGTCCTATACGGGCAATGCTCAGAAATTTGTGGAGCAAACCACAGATTTATACCGATTACAATTGAAAGAGTAACCACAAACAAATTCATTAATTGAATCTCAAAGATAAGAGAATCATCAGATGACTGAAAGCAAGTAacgcctggctgagggtcggcctt--ctgaacacactgggcccggcg------ctta-----tggcc-------gctggcccgaggctgagggcacgc--gcgcctccac------gcgaggtcgcgcgacgcccttgaaga-caaacac-cgcgccgccgtgggcagacgcgccctccggctcccggcttgaaaacggcgga--aataccccgccgctcgaacgacacgatagccgggtgcgagag-aagcagg--tcactgcaagcgaggg---caacggcggctgctccacg
>dka160
CGAACAGAACTTGGACAACCAGGATCATTAATCGGAGACGACCAAATCTACAACGTAATTGTCACAGCCCACGCTTTTGTTATAATTTTCTTCATAGTAATACCAATCATAATTGGTGGATTCGGAAACTGACTAGTACCACTCATACTAGGAGCACCAGACATAGCATTTCCACGAATGAATAACATAAGATTTTGACTACTACCACCATCCCTCACTCTTCTTCTCACTAGTAGAACGGTGGAAAGCGGTGCAGGAACAGGATGAACAGTATATCCACCTCTTGCAAGAGGTATTGCTCACGCTGGGGCATCAGTAGATCTAGCCATCTTCTCACTACACCTAGCAGGAGTATCATCAATCCTAGGAGCAGTAAACTTTATCTCAACAACAATTAACATGAAACCAAAAAACATAAAACCTGAACGAATCCCTCTATTTGTATGATCAGTCGCTATTACAGCCCTTCTGCTACTCCTATCTCTACCAGTACTAGCNNNNNCAATCACTATATTACTAACTGACCGAAATTTAAACACATCCTTCTTTGACCCCGCAGGAGGTGGAGATCCAATTCTTTACCAACACCTATTCTGATTCTTTGGACATCCAGAAGTATACATTCTAATCCTACCAGGATTTGGTATAATTTCCCACATTATTTGCCACGAAAGAGGTAAAAAGGAAGCCTTTGGAAACCTGGGAATAATCTTCGCCATACTAGCAATTGGACTACTAGGATTCGTAGTATGAGCACACCACATATTCACAGTAGGAATGGATGTTGATACACGAGCCTACTTTACATCAGCAACAATAATTATCGCAGTACCAACAGGAATCAAAATCTTCAGATGACTTGCAACCATATACGGAACCCGAATAACTTACAGCGCAGCCTGCTTATGAGCCCTAGGATTTGTATTCCTATCTCCAAGACAGAGCATCACCAATCATAGAACAGCTAATCTTCTTCCACGACCATGTCCTAATAATCATACTAATAATCACTACCACAGTCATGTACACAATAACCAGAATCATTCAAAATAAACAAACAAGCCGATACATCCTAGAAGGACAAATAATTGAAACTCTATGAACCATTGCACCAGCAATCATCCTAGTATTCATTGCAATACCATCCCTTCGGCTACTATATCTAATAGATGAAGTACACAACCCTGCCCTAACACTAAAAGCAGTAGGTCACCAATGATATTGAAGATATGAATATTCCGATTTTACAAAACTAGAATTCGATTCATATATAACAC------AAGAGCAACAGACAGACACATTTCGGCTATTAGATACAGACAACCGAATTGTCCTACCGATAAACTCGCCAACCCGAATAATCGTTACAGCAGCAGACGTACTGCATTCATGAACAGTACCAAGCCTAGGAGTAAAAACAGATGCTACCCCAGGGCGACTAAACCAAGTCAGATTCTCAATCAACCGACCTGGTGTCTTATACGGGCAATGCTCAGAAATCTGTGGAGCAAATCACAGATTTATACCGATTACAATTGAAAGAGTAACCACAAACAAATTCATTAATTGAATCTCAAAGATAAGAGAATCATCAGATGACTGAAAGCAAGTAacgcctggctgagggtcggcttt--ctgaacacactgggcccgccg------ctta-----tggca-------gcgggcccgaggctgagggcacgc--gcgcctcaac------gcgaggtcgtgcgacgcccttgaagt-caaccacacgcgccgccgtgggcagacgcgccctccggcgcccggcttgaaacgcggga---gaca-cccgccgcttgaacgacacgatagccgggcgcgagag-tagcagg--tccctgcaagagaggg---caacggcggctgctccacg
>W2a
CGAACRGAACTTGGACAACCCGGATCCCTAATCGGAGACGACCAAATCTACAACGTTATCGTGACAGCCCATGCCTTTGTAATAATTTTCTTCATAGTAATACCAATCATGATCGGTGGGTTCGGAAACTGACTAGTACCCCTCATACTTGGAGCACCAGATATAGCATTCCCACGAATAAACAACATGAGATTCTGACTACTACCACCATCATTAACCCTTCTTCTCACTAGTAGAACCGTAGAAAGCGGGGCTGGAACAGGATGAACAGTATACCCACCCCTTGCAAGAGGAATTGCACATGCTGGGGCATCTGTAGACTTGGCCATCTTCTCACTACATTTGGCAGGAGTATCATCCATCTTAGGGGCAGTAAACTTTATTTCAACCACAATCAACATAAAACCGAAAAGCATAAAGCCGGAGCGAATTCCCCTATTCGTATGATCAGTCGCCATTACTGCCCTGTTGCTACTCCTATCACTACCAGTACTAGCAGGGGCTATCACAATACTACTAACTGACCGAAACTTAAACACATCTTTTTTTGACCCAGCAGGAGGGGGAGATCCAATCCTATACCAACACTTATTCTGATTCTTTGGACACCCAGAAGTATACATTCTAATCCTACCAGGATTCGGTATAATCTCCCACATTATTTGCCATGAAAGAGGGAAAAAGGAAGCATTTGGAAACTTAGGAATAATCTTCGCCATACTAGCAATCGGACTACTAGGCTTTGTAGTATGAGCACACCACATATTCACTGTAGGAATAGATGTTGATACCCGGGCATACTTCACATCAGCAACAATAATTATCGCAGTGCCAACGGGAATTAAAATCTTCAGATGACTTGCAACCATATATGGAACTCGAATAACATACAGAGCAGCATGTCTGTGGGCACTAGGATTCGTGTTCCTATCTCCAAGACAGAGCATCGCCAATTATAGAACAACTAATCTTCTTCCACGACCATGCCCTAATAATCATGCTAATAATCATCATCACAGTTATATATACAATAACCAGAATCATTCAAAATAAACAAACCAGCCGATTCATTCTAGAAGGCCAAATAATTGAAACCCTATGAACCATCGCACCAGCAATCATCTTAGTATTCATTGCAATACCATCCCTCCGACTACTTTATTTAATAGATGAAGTACACAACCCAACCCTAACATTAAAGGCAGTAGGGCACCAATGATATTGAAGCTACGAATATTCAGACTTCACAAAACTAGAATTCGATTCATACATAACAC------AAGAACAACAAGCAGACTCATTTCGGCTGCTAGATACAGACAACCGAATCGTACTACCAATAAACTCACCGACCCGAATAATCGTTACAGCAGCAGACGTACTACACTCATGAACAGTACCAAGACTAGGAGTAAAAACAGATGCTACCCCAGGACGACTAAACCAAGTCAGATTCTCAATCAACCGGCCCGGGATTCTATACGGGCAATGCTCAGAAATCTGTGGAGCAAACCACAGATTTATACCGATTACAATCGAAAGAGTAACCACAAACAAATTCATTAATTGAATCTCAAAGATAAGAGAATCATCAGATGACTGAAAGCAAGTAacgcctggctgagggtcggcctt--cttaacccactgggccctgcc--gccgccta-----cggcc-------gcgggcacgaggctgagggcacgc--gcgcctccac------gcgaggccgcgcgacgcccttgaagagacaccac-agcgacgccgtgggcagacgcgccctccggcgcccggcttga-aaggtgga---gacatcccgccgcttgaacgacacgagagccgggcgctagag-tagcagt--tctctgcaagcgaggg---cgactgcggctgctccacg
>Op			CGAACRGAACTTGGACAACCAGGATCCCTAATTGGAGATGACCAGATCTACAACGTCATCGTAACGGCCCATGCCTTCGTCATAATTTTCTTCATAGTAATACCAATCATAATTGGTGGGTTTGGAAACTGATTGGTACCACTCATACTGGGAGCACCGGATATAGCATTTCCACGAATAAACAACATAAGATTCTGACTCCTACCACCGTCACTAACCCTTCTATTAACCAGTAGCACTGTAGAAAGAGGTGCAGGAACAGGATGAACAGTCTACCCCCCTCTTGCAAGAGGTATTGCCCATGCCGGAGCATCAGTGGACCTGGCCATCTTCTCCCTCCACCTTGCAGGTGTATCTTCCATTCTAGGAGCAGTGAACTTTATCTCAACAACCATCAACATAAAACCAACCAGCATAAAACCTGAACGAATCCCACTATTCGTATGGTCAGTAGCCATTACAGCCCTATTACTCCTCCTATCGCTGCCAGTTTTAGCCGGAGCAATCACAATGCTACTCACCGACCGAAACCTAAACACTTCCTTCTTTGACCCAGCTGGGGGAGGAGACCCCATCCTCTACCAACACCTATTCTGATTCTTTGGACACCCAGAAGTGTACATTCTTATTCTGCCAGGATTTGGTATAATCTCACACATCATTTGTCACGAGAGAGGAAAAAAGGAAGCATTTGGAAATCTAGGAATAATCTTTGCCATATTAGCAATTGGCCTACTGGGATTCGTAGTATGAGCACACCACATGTTCACAGTAGGAATAGACGTCGACACACGAGCCTACTTCACATCAGCAACAATAATTATTGCAGTACCAACAGGGATCAAAATCTTTAGATGACTTGCCACCTTATACGGAACCCGAATAACATACAGAGCAGCATGCCTATGAGCCCTAGGATTCGTATTCCTATCTCCAAGACAGAGCATCCCCAATCATAGAACAATTAATCTTCTTCCATGACCACGCCCTAATAATCATACTAATAATCATCACAACAGTCATATACACGATAATCAGAATTATACAGAATAAACAAACCAGACGATATATTCTAGAAGGTCAAATGATTGAAACACTATGAACCATTGCACCGGCAATCATCCTGGTATTCATCGCGATGCCATCACTTCGATTGCTATATCTAATAGATGAGGTACACAACCCAACCCTAACACTAAAAGCGGTAGGACATCAATGATATTGAAGCTACGAATATTCAGACTTCACCAAACTAGAATTCGACTCATACATAACAC------AAGAACAACAAGAAAATACATTCCGCCTACTAGACACAGACAACCGAATCGTGTTACCAGTAAATTCACCAACACGAATAATCGTCACTGCAGCAGATGTACTACACTCCTGAACAGTACCGAGATTAGGAGTAAAAACAGACGCCACTCCAGGACGACTCAACCAAGTAAGATTCTCAATCAATCGCCCTGGGGTTCTATACGGGCAATGCTCAGAAATCTGTGGGGCAAACCATAGATTCATGCCGATTACAATCGAAAGAGTAACCACAAACAAATTCATTAACTGAATCTCAAAGATAAGAGAATCATCAGATGACTGAAAGCAAGTAacgcctggctgagggtcggcctt--ataaacccactgggcccgtcgccgccacccg-----cggcc-------gcgggcccgaggctgagggcacgg--gcgcctcctg------gcgaggccgctcgacgcccttgaaga-cgagaac-cgcgccgccgtgggcagacccgccctccggtgcccggcttga-aaggtggg---gactccccgccgcttgaacgacacgagagccgggcgcgagag-tagcaggtctctctgcaagcgagggaagaaacggcgactgctccacg
>za7			CGAACAGAACTCGGCCAACCAGGATCCTTAATTGGAGATGACCAGATCTACAACGTCATCGTAACGGCCCATGCCTTCGTCATAATTTTCTTCATAGTAATACCAATCATAATCGGAGGGTTTGGAAACTGACTAGTGCCACTCATACTAGGAGCCCCGGATATAGCATTCCCACGAATAAACAACATAAGATTCTGGCTCCTACCACCATCACTAACCCTTCTACTAACCAGTAGCACTGTAGAAAGAGGTGCAGGGACAGGATGAACAGTCTACCCCCCTCTTGCAAGAGGTATTGCCCATGCCGGAGCATCAGTGGATCTAGCTATCTTCTCCCTTCATCTTGCAGGTGTATCTTCCATCCTAGGAGCAGTGAACTTTATCTCAACAACCATCAACATAAAACCAACAAGCATAAAACCTGAACGAATCCCACTGTTCGTATGGTCAGTAGCCATTACAGCCCTATTACTCCTTTTATCGCTGCCAGTTTTAGCGGGAGCAATCACAATACTACTTACCGATCGAAACCTAAACACTTCCTTCTTTGACCCAGCTGGAGGTGGGGACCCCATCCTCTATCAACACCTATTCTGATTCTTTGGACACCCAGAAGTGTATATTCTCATTCTACCAGGATTTGGTATAATCTCTCACATCATTTGCCACGAAAGAGGGAAAAAGGAAGCATTTGGAAATCTCGGAATAATCTTTGCCATATTAGCAATTGGCCTACTAGGATTTGTAGTATGAGCACATCATATATTCACAGTAGGAATAGACGTCGACACACGAGCCTACTTCACATCAGCAACAATAATTATTGCAGTACCAACAGGAATCAAAATCTTTAGATGACTTGCTACTTTATACGGTACCCGAATAACATACAGAGCAGCATGCCTATGGGCCCTAGGATTCGTATTTCTATCTTCAAGACAGAGCGTCTCCAATCATAGAACAATTAATCTTCTTCCATGACCACACCCTAATAATCATACTAATAATCATCACAACAGTCATATACACGATAATCAGAATCATACAGAATAAGCAAACCAGACGATATATCCTAGAAGGCCAAATGATTGAAACACTATGAACCATCGCACCAGCAATCATCCTGGTATTCATCGCAATGCCATCACTTCGATTACTATATCTAATAGATGAAGTGCACAACCCAACCCTAACACTAAAGGCGGTAGGGCACCAATGATATTGAAGCTACGAATACTCAGACTTCACCAAACTAGAATTCGACTCATACATAACAC------AAGAACAACAAGAAAACACATTCCGCCTACTAGACACAGACAACCGAATCGTACTACCAGTAAATTCACCAACACGAATAATCGTCACCGCAGCAGACGTTCTACACTCCTGAACAGTACCGAGATTAGGAGTAAAAACAGACGCCACCCCAGGACGACTTAACCAAGTAAGATTCTCAATCAATCGTCCTGGTATCCTTTACGGGCAATGCTCAGAAATCTGTGGAGCAAACCATAGATTTATACCGATTACAATTGAAAGAGTAACCACAAACAAATTCATTAACTGAATCTCAGAGATAAGAGAATCATCGGATGACTGAAAGCAAGTAacgcctggctgagggtcggcctt--ataaacccactgggcccgtcgcagccacccg-----cggcc-------gcgggcccgaggctgagggcacgg--gcgcctccgc------gcgaggccgctcgacgcccttgaaga-cgagaac-cgcgccgccgtgggcagacccgccctccggtgcccggcttga-aaggtggg---gaatccccgccgcttgaacgacacgagagccgggcgcgaggg-tagcaggtctctctgcaagcgagggaagaaacggcgactgctccacg
>OspA
CGAACRGAACTTGGACAACCAGGATCCCTAATTGGAGACGACCAAATCTATAACGTTATCGTCACAGCCCATGCCTTCGTCATAATTTTCTTCATAGTAATACCAATCATGATCGGAGGCTTCGGGAATTGATTGGTACCACTCATACTAGGAGCACCAGATATAGCATTCCCCCGGATAAACAACATGAGATTCTGACTTCTGCCGCCATCACTGACCCTTCTCCTAACTAGTAGTACCGTAGAAAGAGGTGCAGGAACAGGATGAACAGTTTACCCACCACTTGCAAGAGGAATTGCCCATGCCGGAGCATCAGTGGACCTAGCCATCTTCTCCCTACACCTAGCAGGTGTATCCTCCATCCTGGGAGCAGTAAACTTCATTTCAACAACCATCAACATGAAACCAAAAAACATAAAACCCGAACGAATCCCTCTGTTCGTATGATCAGTAGCAATTACAGCACTACTACTTCTTCTATCACTACCAGTACTAGCAGGAGCAATCACAATACTACTTACTGATCGAAACCTAAACACATCATTCTTTGACCCAGCAGGGGGAGGAGACCCCATCCTGTATCAACACCTATTCTGATTCTTTGGGCACCCAGAAGTGTATATTCTAATCCTACCAGGATTTGGTATAGTCTCACACATCATTTGCCACGAAAGAGGAAAAAAGGAAGCATTCGGAAACCTAGGAATAATCTTTGCCATAATAGCAATCGGACTACTAGGATTTGTAGTATGAGCACACCACATATTCACAGTAGGAATGGATGTGGACACACGAGCCTACTTCACATCAGCAACCATAATTATCGCAGTGCCGACAGGAATCAAAATCTTCAGATGACTTGCAACCATGTATGGAACTCGAATAACCTATAGAGCAGCATGCCTATGAGCCCTAGGATTTGTATTCCTATCTACAAGACAGAGCATCACCCATCATAGAACAACTAACCTTCTTCCACGACCATGCTCTGATGATCATATTAATAATCATCACAACAGTTATATACACAATAACCAGAATTATCCAAAACAAACAAACAAGACGATACATCCTAGAAGGCCAAATAATCGAAACTATCTGAACTATTGCACCAGCAATCATTCTAGTATTTATCGCAATACCCTCCCTCCGACTATTATACCTTATAGACGAAGTACATAGCCCAACTTTAACACTAAGGGCAGTAGGACACCAATGATACTGAAGATATGAATATTCAGACTTCACAAAGCTAGAATTCGATTCATACATAACAC------AAGAACAACAAGCAGATACATTCCGCCTACTAGATACAGACAACCGAATCGTACTACCAATAAACTCACCAACCCGAATAATCGTTACAGCAGCAGATGTACTCCACTCATGAACAGTACCAAGCCTAGGAGTAAAAACAGACGCCACACCAGGACGACTAAACCAAATCAGATTCTCAATTAGTCGTCCTGGTATTCTATACGGACAATGCTCAGAAATCTGCGGAGCAAACCACAGATTTATACCGATTACAATCGAAAGAGTAACCACAAACAAGTTCATTAACTGAATCTCAAAGATAAGAGAATCATTAGATGACTGAAAGCAAGTAacgcctggctgagggtcggcctt--aacaacccactgggaccgccgccgccacccg-----cggca-------gcgggcccgaggctgagggcacgg--gcgcctccac------gcgaggccgctcgacgcccttgaaga-cgagaac-cgcgccgccgtgggcagacccgccctccggtgcccggcttgg-aaggtggg---tactccccgccgcttgaacgacacgagagccgggcgcgagag-tagcaggtctctctgcaagcgagggaaagaacggcgactgctccacg
>dka303		CGAACAGAACTTGGACAACCAGGATCCCTAATTGGAGACGACCAAATCTATAACGTTATCGTTACAGCTCACGCCTTTGTCATAATTTTCTTCATGGTAATACCAATTATGATTGGAGGATTCGGAAACTGATTGGTACCACTTATACTAGGAGCACCAGACATAGCATTTCCCCGGATAAACAACATAAGATTTTGACTCCTACCGCCCTCATTAACCCTTCTCCTAACCAGCAGCACTGTAGAAAGTGGTGCAGGAACAGGATGAACGGTATACCCTCCCCTTGCAAGAGGTATTGCACATGCCGGAGCATCTGTAGACTTAGCCATCTTCTCCCTCCACCTAGCAGGTGTGTCTTCCATCCTAGGAGCAGTAAACTTCATCTCAACTACCATTAATATGAAACCAAAAAGCATGAAACCCGAACGAATCCCCCTGTTCGTATGATCAGTTGCCATTACAGCCCTACTACTCCTCCTATCACTACCAGTATTAGCCGGAGCAATCACAATACTACTAACCGACCGAAACCTAAACACATCATTCTTTGACCCAGCAGGAGGAGGAGACCCCATCCTTTATCAACACTTATTCTGATTCTTTGGACACCCGGAAGTCTACATTCTCATCCTACCAGGATTTGGTATAATCTCACACATCATTTGCCACGAAAGAGGTAAAAAGGAAGCATTTGGAAACCTCGGAATAATTTTTGCCATAATAGCAATTGGCCTACTAGGGTTCGTAGTATGGGCACACCACATATTCACAGTAGGAATAGATGTCGATACACGAGCCTACTTCACATCAGCGACAATAATCATCGCAGTGCCGACAGGAATCAAAATCTTCAGATGACTTGCAACCATATACGGAACCCGAATAACATACAGAGCAGCATGCCTATGAGCCCTAGGATTTGTATTTCTATCTNCAAGACAGAGCRTCNCCHATCATAGAACAATTAATCTTCTTCCACGACCATGCCTTGATAATTATATTAATAATTATCACAACGGTCATATACACAATAATCAGAATTATCCAAAATAAACAAACCAGCCGATTCATCCTAGAAGGCCAAATAATCGAAACCATCTGAACCATTGCACCCGCAATCATCCTGGTATTCATCGCAATACCCTCCCTACGACTACTATACCTAATAGACGAAGTACACAACCCAGCACTAACATTAAAGGCAGTAGGACATCAATGATACTGAAGATATGAATACTCAGATTTTACAAAACTAGAATTCGACTCATATATAACAC------AGGATCAACAAACAGACACATTCCGCCTACTAGATACAGACAATCGAATTGTGTTACCAACAAACTCACCAATCCGAGTAATCGTAACAGCTGCAGATGTACTGCACTCCTGAACAGTACCAAGCCTAGGAATTAAAACAGACGCCACACCAGGCCGGCTAAACCAAGTAAGTTTCTCAACTAATCGGCCTGGTCTACTATATGGACAATGCTCAGAGATTTGTGGAGCAAATCACAGATTTATGCCAATCACRATYGAAAGMGTAWCVACWARYMARTTYATTAAYTGRRTMTCARARRTAARAGAHTCATYRGATGACTGAAAGCAAGTAacgcctggctgagggtcggcctc--aataacccactgggcccgccg-------ctg-----cggcc-------gcgggcccgaggctgagggcacgg--gcgcctccac------gcgaggcctctcgacgcccttgaaga-cgagaac-cgcgccgccgtgggcagacccgccctccggtgcccggcttga-aaggtggg---gactacccgccgcttgaacgacactagagccgggcgcgagag-tagcaggtctctctgcaagcgaggggaaaaacggcgactgctccacg
>dka81
CGAACAGAACTTGGACAACCAGGATCCCTAATTGGAGACGACCAAATTTATAACGTTATCGTTACAGCCCACGCCTTTGTCATAATTTTCTTCATGGTAATACCAATTATGATTGGAGGATTCGGAAACTGATTGGTACCACTTATACTAGGAGCACCAGATATAGCATTTCCCCGGATAAACAACATAAGATTCTGACTCCTTCCGCCCTCATTAACCCTTCTCCTAACCAGCAGCACTGTAGAAAGTGGTGCAGGAACAGGATGAACGGTATACCCTCCCCTTGCAAGAGGTATTGCACATGCCGGAGCATCCGTGGATTTAGCCATCTTCTCTCTCCACCTAGCAGGGGTGTCTTCCATCCTAGGGGCAGTAAACTTCATCTCAACCACCATTAACATGAAACCAAAAAGCATAAAACCCGAACGAATCCCCCTGTTCGTATGATCAGTTGCAATCACAGCCCTACTACTCCTCCTATCACTACCAGTACTGGCAGGAGCAATCACAATACTGCTAACCGACCGAAACCTAAATACATCATTCTTTGACCCAGCAGGAGGGGGAGACCCCATCCTCTATCAACACTTATTCTGATTCTTTGGGCACCCAGAAGTCTACATTCTCATCCTACCAGGATTTGGTATAATCTCACACATCATTTGCCATGAAAGAGGGAAAAAGGAAGCATTTGGAAACCTCGGAATAATCTTTGCCATAATAGCAATTGGCCTACTAGGATTCGTAGTATGGGCACACCACATATTCACAGTAGGAATAGATGTTGATACACGAGCCTACTTCACATCAGCGACAATAATCATCGCAGTGCCGACAGGAATCAAAATCTTCAGATGACTTGCAACCATATACGGAACCCGAATAACATATAGAGCAGCATGCCTATGAGCCCTAGGATTTGTATTTCTATCTNCAAGACAGAGCRTCNCCHATCATAGAACAACTAATCTTCTTCCATGACCACGCCCTAATAATTATACTAATAATTATCACAACGGTCATATACACAATAGTCAGAATCATCCAAAACAAACAAACCAGCCGATTCATTCTAGAAGGTCAAATAATTGAAACCATCTGAACCATTGCGCCAGCGATCATCCTGGTATTCATTGCAATACCCTCCTTACGGCTACTGTAT-TAATGGACGAAGTACATAACCCAGCACTAACACTAAAGGCAGTAGGACACCAATGATACTGAAGATACGAATACTCGGACTTTACAAAACTAGAATTCGACTCATATATAACAC------AAGACCAACAAACAAACACATTCCGTCTACTAGACACAGACAACCGAATTGTATTACCAACAAACGCACCAACCCGAGTAATTGTAACAGCAGCAGACGTACTACACTCTTGAACAGTACCAAGACTAGGAATTAAAACAGACGCCACACCAGGCCGACTAAACCAAGTAAGATTCTCAATCAATCGGCCTGGCTTATTATACGGGCAATGCTCAGAGATTTGTGGAGCAAACCACAGATTCATACCAATCACRATYGAAAGMGTAWCVACWARYMARTTYATTAAYTGRRTMTCARARRTAARAGAHTCATYRGATGACTGAAAGCAAGTAacgcctggctgagggtcggcctt--aataacccactgggcccgccg-------ctg-----cggcc-------gcgggcccgaggctgagggcacgg--gcgcctccac------gcgaggcctctcgacgcccttgaaga-cgagaac-cgcgccgccgtgggcagacccgccctccggtgcccggcttga-aaggtggg---gactacccgccgcttgaacgacactagagccgggcgcgagag-tagcaggtctctctgcaagcgaggggaaaaacggcgcctgctccacg
>dka161			CGAACGGAACTCGGACAACCAGGATCCCTAATCGGGGATGACCAAATCTATAACGTCATCGTCACAGCCCATGCTTTCGTCATAATTTTCTTCATGGTAATGCCAATTATAATTGGAGGTTTCGGAAACTGATTGGTACCACTAATACTAGGAGCACCGGACATGGCATTTCCACGGATAAACAACATAAGATTCTGGCTTCTACCACCATCATTAACCCTCCTTCTAACCAGCAGTACCGTAGAAAGCGGTGCGGGGACCGGATGAACAGTCTATCCCCCCCTTGCAAGAGGAATTGCACATGCCGGAGCATCAGTAGACTTAGCCATCTTCTCTCTCCACCTAGCAGGAGTATCATCCATCCTGGGAGCAGTAAACTTCATCTCAACAACCATCAACATAAAACCAAAAAGTATAAAACCAGAACGAATCCCCCTATTCGTATGATCAGTAGCCATCACAGCCCTTCTACTCTTACTATCACTACCGGTACTAGCAGGAGCAATCACAATATTACTCACCGACCGAAACCTAAACACATCCTTCTTTGACCCAGCAGGAGGAGGAGATCCCATCCTCTACCAACACCTATTCTGATTCTTTGGACATCCAGAAGTATACATTCTCATTCTACCGGGATTTGGTATAATCTCCCATATCATTTGTCATGAAAGAGGGAAAAAGGAAGCATTTGGAAACCTCGGAATAATCTTTGCCATAATAGCAATCGGCCTACTAGGATTCGTAGTATGAGCACACCACATATTCACAGTAGGAATAGACGTTGACACACGAGCCTACTTCACATCAGCGACAATAATCATCGCAGTACCAACAGGAATCAAAATCTTCAGATGACTTGCAACCATATACGGAACCCGAATAACATATAGAGCAGCATGCCTATGAGCCCTAGGATTCGTATTCCTATCTNCAAGACAGAGCRTCNCCHATTATAGAACAATTAATCTTCTTCCACGACCACGCCCTAATAATTATACTAATAATCATTACCACAGTTATATATACAATAATCAGAATCATTCAAAATAAACAAACCAGACGATTCATCCTAGAAGGTCAAATAATTGAAACCATTTGAACCATCGCACCAGCAATCATCCTGGTATTCATCGCAATACCCTCCCTACGACTGTTATACCTAATAGATGAAGTACACAACCCAGTACTGACACTAAAAACAGTGGGACACCAATGATATTGAAGATACGAATACTCAGATTTTACAAAACTAGAATTCGACTCATACATGGCAC------AGGACCTACAAACGAATTCATTCCGCCTACTAGACACAGACAACCGAATTGTATTACCAACAAACTCACCAATTCGAATAATCGTAACAGCAGCAGATGTACTACACTCCTGAACAGTACCAAGCCTGGGGGTTAAAACAGACGCCACACCAGGCCGGCTAAACCAAGTAAGATTCTCAATCAATCGGCCTGGAATTCTATACGGGCAATGCTCAGAAATTTGTGGAGCAAACCACAGATTCATGCCAATCACRATYGAAAGMGTAWCVACWARYMARTTYATTAAYTGRRTMTCARARRTAARAGAHTCATYRGATGACTGAAAGCAAGTAacgcctggctgagggtcggcctt--attaacccactgggcccgccg-------ctg-----cggcc-------gcgggcccgaggctgagggcacgg--gcgcctccac------gcgaggccgctcgacgcccttgaaga-cgagaac-cgcgccgccgtgggcagacccgccctccggtgcccggcttga-aaggtggg---gacaccccgccgcttgaacgac-----agccgggcgcgagag-tagcaggtctctctgcaagcgaggggaaaaacggcgactgctccacg
>746175			CGAACAGAACTGGGACAACCAGGATCCTTAAT-GGAGATGACCAGATCTACAACGTCATTGTCACAGCCCATGCCTTCGTTATAATTTTCTTCATGGTWATGCCAATTATAATTGGAGGATTTGGAAATTGATTAGTACCATTAATACTAGGAGCACCAGATATGGCTTTCCCACGAATAAACAACATAAGATTCTGGCTGCTTCCTCCGTCCCTAACCTTATTACTCACTAGTAGAACCGTAGAGAGCGGTGTAGGAACAGGTTGAACTGTATATCCCCCTCTTGCAAGAGGAATTGCACATGCAGGAGCATCTGTAGACCTAGCTATCTTCTCCTTGCACTTAGCAGGAGTATCCTCTATTCTAGGAGCAGTAAACTTTATCACAACAACAATTAACATAAAGCCAAAAAGCATAAAGCCTGAACGAATCCCACTATTTGTATGATCAATCGGTATTACTGCCCTACTACTTCTTCTATCCCTACCTGTCCTAGCAGGAGCAATTACAATACTACTAACAGACCGCAACCTAAACACATCTTTCTTCGACCCAGCAGGAGGGGGAGACCCAATTCTATACCAACACTTATTTTGATTCTTCGGACACCCAGAAGTTTATATCCTAATCCTACCAGGGTTTGGTATAATCTCCCACATTATCTGTCACGAAAGAGGAAAGAAGGAAGCATTCGGAAACCTAGGAATAATCTTTGCCATACTAGCAATTGGATTATTAGGATTTGTGGTATGAGCGCATCACATATTTACAGTAGGAATAGATGTTGACACACGAGCTTACTTTACATCAGCAACAATAATCATTGCTGTGCCAACAGGAATTAAAATCTTCAGATGACTTGCAACACTATATGGAACACGAATAACATACAGAGCTGCCTGCCTATGAGCACTAGGGTTTGTATTCCTATCTACAAGACAGAGCATCACCCGTCATAGAACAATTAATCTTCTTTCACGATCACGCACTAATAATTATATTAATAATTATCACAGCAGTACTTTACACAATAATCAGAATTATTCAAAACAAACAAACTAGTCGATTCATCCTAGAAGGACAAATAATTGAAACTGTTTGAACAATTGCACCAGCGATCATCCTAGTATTCATTGCAATCCCATCCCTACGACTACTATACCTAATAGATGAAATTCATAGTCCAGTAATAACCTTAAAAACAGTTGGGCACCAATGATACTGAAGTTATGAATATTCAGACTTTACAAAACTTGAGTTCGACTCATACATAGTACAGCAAGAAGATCAATTAGCCAATACATTCCGATTACTAGACACAGATAACCGTATTGTACTACCAATAAATTCACCAATTCGGATAATTGTAACAGCAGCAGATGTATTACATGCATGAACAGTACCGAGACTTGGGGTAAAAACAGATGCAACACCTGGGCGACTAAACCAGGTAAGATTTACAGTCAACCGACCGGGGCTACTATACGGCCAATGCTCTGAGATTTGCGGAGCAAATCACAGATTTATACCAATTGTAATCGAAAGAGTATCAACAAATCAATTTATTAACTGAGTATCAAAGATAAGAGAATCATCAGATGACTGAAAGCAAGTAacgcctggctgagggtcggcctt--ctgaaaccactgggcccgccg------cgta-----aggca-------gcgggcccgaagttgagggcacgcgtgcgcctccct------gcgaggcctcgcgacgctctttaaga-aatcgaa-cgcgccgccgtggacagacgcgccctccggcgcccggcttga--------------------gacacttgaacgaaacaggagccgggagcgagag-gtgcagg--catctgcaagcgaggg---caacggcgactgctccacg
>673402
TCGACAGAACTGGGACAACCAGGATCTTTAATTGGAGATGACCAGATCTACAACGTCATTGTCACAGCCCATGCCTTCGTTATAATTTTCTTCATGGTTATGCCAATCATAATTGGAGGGTTTGGAAATTGATTAGTACCATTAATACTAGGAGCACCAGATATGGCTTTCCCACGAATAAACAACATAAGATTCTGGTTGCTTCCCCCATCTCTAACCTTATTACTCACTAGTAGAACCGTAGAAAGTGGTGTAGGAACAGGATGAACTGTATATCCCCCTCTTGCAAGAGGAATTGCACATGCCGGAGCATCCGTAGACCTGGCTATCTTCTCCCTACACTTAGCAGGAGTATCTTCCATTCTAGGAGCAGTAAACTTTATTACAACGACAATCAACATAAAGCCAAAAAGCATAAAGCCCGAACGAATCCCACTATTTGTATGATCAATTGGTATTACTGCCCTACTACTTCTTCTATCTCTGCCTGTCCTAGCAGGAGCAATTACAATACTACTAACAGACCGCAACCTAAACACATCTTTCTTCGACCCAGCAGGAGGGGGAGACCCGATCCTATACCAACACTTATTTTGATTCTTTGGACACCCAGAAGTTTATATCCTAATTCTACCAGGATTTGGTATGGTCTCCCACATTATCTGCCACGAAAGAGGGAAGAAGGAAGCATTTGGAAATCTAGGAATAATTTTTGCCATACTAGCAATTGGATTATTAGGATTTGTGGTATGAGCACATCACATATTTACAGTAGGAATAGACGTTGACACACGAGCTTACTTTACATCAGCAACAATAATCATTGCTGTGCCAACAGGAATTAAAATCTTCAGATGACTTGCAACATTATATGGAACTCGAATAACATACAGAGCAGCCTGCCTATGGGCATTGGGGTTTGTATTCCTATCTACAAGACAGAGCATCACCCGTCATAGAACAATTAATCTTCTTTCACGATCACGCACTAATAATTATATTAATAATTATCACAGCAGTACTTTACACAATAATCAGAATTATTCAAAACAAACAAACTAGTCGATTCATCCTAGAAGGACAAATAATTGAAACTGTTTGAACAATTGCACCAGCGATCATCCTAGTATTCATTGCAATCCCATCCCTACGACTACTATACCTAATAGATGAAATTCATAGTCCAGTAATAACCTTAAAAACAGTTGGGCACCAATGATACTGAAGTTATGAATATTCAGACTTTACAAAACTTGAGTTCGACTCATACATAGTACAGCAAGAAGATCAATTAGCCAATACATTCCGATTACTAGACACAGATAACCGTATTGTACTACCAATAAATTCACCAATTCGGATAATTGTAACAGCAGCAGATGTATTACATGCATGAACAGTACCGAGACTTGGGGTAAAAACAGATGCAACACCTGGGCGACTAAACCAGGTAAGATTTACAGTCAACCGACCGGGGCTACTATACGGCCAATGCTCTGAGATTTGCGGAGCAAATCACAGATTTATACCAATTGTAATCGAAAGAGTATCAACAAATCAATTTATTAACTGAGTATCAAAGATAAGAGAATCATCAGATGACTGAAAGCAAGTAacgcctggctgagggtcggcctt--ctgaaaccactgggcccgccg------cgta-----aggca-------gcgggcccgaagttgagggcacgcgtgcgcctccct------gcgaggcctcgcgacgctctttaaga-aatccaa-cgcgccgccgtggacagacgcgccctccggcgcccggcttga--------------------gacacttgaacgaaacaggagccgggagcgagag-gtgcagg--catctgcaagcgaggg---caacggcgactgctccacg
>673370			CGAACAGAACTGGGACAACCAGGATCTTTAATTGGAGATGACCAGATCTACAACGTCATTGTCACAGCCCATGCCTTCGTTATAATTTTCTTCATGGTTATGCCAATCATAATTGGAGGGTTTGGAAATTGATTAGTACCATTAATACTAGGAGCACCAGATATGGCTTTCCCACGAATAAACAACATAAGATTCTGGTTGCTTCCCCCATCTCTAACCTTATTACTCACTAGTAGAACCGTAGAAAGTGGTGTAGGAACAGGATGAACTGTATATCCCCCTCTTGCAAGAGGAATTGCACATGCCGGAGCATCCGTAGACCTGGCTATCTTCTCCCTACACTTAGCAGGAGTATCTTCCATTCTAGGAGCAGTAAACTTTATTACAACGACAATCAACATAAAGCCAAAAAGCATAAAGCCCGAACGAATCCCACTATTTGTATGATCAATTGGTATTACTGCCCTACTACTTCTTCTATCTCTGCCTGTCCTAGCAGGAGCAATTACAATACTACTAACAGACCGCAACCTAAACACATCTTTCTTCGACCCAGCAGGAGGGGGAGACCCGATCCTATACCAACACTTATTTTGATTCTTTGGACACCCAGAAGTTTATATCCTAATTCTACCAGGATTTGGTATGGTCTCCCACATTATCTGCCACGAAAGAGGGAAGAAGGAAGCATTTGGAAATCTAGGAATAATTTTTGCCATACTAGCAATTGGATTATTAGGATTTGTGGTATGAGCACATCACATATTTACAGTAGGAATAGACGTTGACACACGAGCTTACTTTACATCAGCAACAATAATCATTGCTGTGCCAACAGGAATTAAAATCTTCAGATGACTTGCAACATTATATGGAACTCGAATAACATACAGAGCAGCCTGCCTATGGGCATTGGGGTTTGTATTCCTATCTGCAAGACAGAGCATCACCCGTCATAGAACAATTAATCTTCTTTCATGATCACGCGCTAATAATTATGTTAATAATTATCACAGCAGTATTTTACACAATAATTAGAATTATTCAAAACAAGCAAACAAGCCGATTTATCCTAGAAGGACAAATAATCGAAACTGTTTGAACAATTGCACCAGCAATCATCCTAGTATTCATTGCAATCCCATCACTACGACTATTATACCTAATAGATGAAATTCATAGTCCAGTAATAACCCTAAAAACAGTTGGACACCAATGATACTGAAGCTACGAATATTCAGACTTCACAAAACTCGAGTTCGACTCATATATAGTACAGCAAGAAGATCAACTAGCTAATACATTCCGATTACTAGACACAGATAACCGCATTGTACTACCAATAAATTCACCAATTCGGATAATCGTAACAGCAGCAGATGTATTACATGCATGAACAGTACCGAGTCTCGGAGTAAAAACAGATGCAACACCTGGACGACTAAACCAGGTAAGATTTACAGTCAACCGACCAGGACTACTATACGGACAATGCTCTGAGATTTGCGGAGCAAATCACAGATTTATACCAATTGTAATCGAAAGAGTATCAACAAACCAATTTATTAATTGAGTATCAAAGATAAGAGAATCATCAGATGACTGAAAGCAAGTAacgcctggctgagggtcggcctt--ctgaaaccactgggcccgccg------cgta-----aggca-------gcgggcccgaagttgagggcacgcgtgcgcctccct------gcgaggcctcgcgacgctctttaaga-aatccaa-cgcgccgccgtggacagacgcgccctccggcgcccggcttga--------------------gacacttgaacgaaacaggagccgggagcgagag-gtgcagg--catctgcaagcgaggg---caacggcgactgctccacg
